# Supplementary material for: Potential Tumor Suppressor Role of Polo-like Kinase 5 in Cancer
Source: Cancers (Basel). 2023 Nov 17;15(22):5457. doi: 10.3390/cancers15225457 (PMC10669931; doi:10.3390/cancers15225457)
Supplement: Supplementary file 1 [file cancers-15-05457-s001.zip]

Archive with 1 entries (1 files):
- cancers-2707693-supplementary.pdf
